# Supplementary material for: Lack of effects of online HD-tDCS over the left or right DLPFC in an associative memory and metamemory monitoring task
Source: PLoS One. 2024 Jun 7;19(6):e0300779. doi: 10.1371/journal.pone.0300779 (PMC11161112; doi:10.1371/journal.pone.0300779)
Supplement: S1 File — Usage instructions and limitations are in the file. (XLSX) [file pone.0300779.s001.xlsx]

## Sheet: README
This data is not shared to use for future research because 6 out of 36 participants elected on the consent form not to share de-identified data for future research with anyone other than the approved researchers. Sharing the data of these participants would be a violation of their consent. Any data shared is for transparency purposes and may not be used for future research, as this would violate …

## Sheet: PlosOne data
DsubAErrorFilter	dsubaOutlierFilter	ID	StimSesh1	StimSesh2	StimSesh3	Sham	St1AvgRec	St1AvgFOK	St1FOK_CorrRec	St1FOK_IncRec	St24AvgRec	St24AvgFOK	St24FOK_CorrRec	St24FOK_IncRec	St3AvgRec	St3AvgFOK	St3FOK_CorrRec	St3FOK_IncRec	St1da	St2da	St3da	RecallA	RecallB	RecallC	RecA	RecB	RecC	RecallSesh1	RecallSesh2	RecallSesh3	RecSesh1	RecSesh2	RecSesh3	St1Recall	St3Recall	St24Recall	RecA nonrecalled	RecB nonrecalled	RecC nonrecalled	St1recAcc nonrecalled	St2recAcc nonrecalled	St3recAcc nonrecalled	St1recall Standardized	St2recall Standardized	St3recall Standardized
1	1	1	3	2	1	2	0.72	6.44898	6.78571	5.607	0.71	6.43878	6.884	5.379	0.61	5.12245	5.683	4.237	0.3699	0.3938	0.2257	0.15	0.11	0.12	0.71	0.61	0.72	0.11	0.15	0.12	0.61	0.71	0.72	0.12	0.11	0.15	0.66	0.56	0.69	0.67	0.66	0.56	0.05	0.07	0.06
1	1	2	3	1	4	4	0.79	7.93939	7.92308	8	0.6	6.18182	6.508	5.7	0.8	8.81633	8.899	8.474	0.093	0.5899	0.9206	0	0.02	0.06	0.6	0.8	0.79	0.02	0.06	0	0.8	0.79	0.6	0.06	0.02	0.15	0.6	0.8	0.78	0.74	0.6	0.8	-0.01	0.07	-0.03
1	1	3	1	4	3	4	0.53	2.23913	2.33333	2.136	0.6	3.54839	4	2.865	0.52	3.94681	4.208	3.674	0.0256	0.4105	0.1324	0.1	0.05	0.05	0.6	0.52	0.53	0.05	0.1	0.05	0.53	0.6	0.52	0.05	0.05	0.1	0.56	0.49	0.51	0.51	0.56	0.49	-0.02	0.02	0
1	1	5	1	3	2	2	0.6	5.41237	5.43103	5.385	0.56	3.67677	4.089	3.14	0.69	5.16	5.275	4.903	0.0461	0.276	0.4834	0.02	0.04	0.01	0.69	0.56	0.6	0.01	0.02	0.04	0.6	0.69	0.56	0.01	0.02	0.04	0.68	0.54	0.6	0.6	0.54	0.68	-0.06	-0.01	-0.06
1	1	6	3	2	1	2	0.63	5.34343	5.87302	4.417	0.57	5.65625	6.073	5.098	0.64	4.96809	5.034	4.857	0.597	0.2874	0.0716	0.06	0.03	0.01	0.63	0.57	0.64	0.01	0.03	0.06	0.64	0.57	0.63	0.06	0.01	0.03	0.61	0.56	0.64	0.58	0.56	0.64	-0.02	-0.02	-0.06
0	1	7	3	1	4	4	0.57	1.25	1.27273	1.22	0.59	1.73626	1.944	1.432	0.55	1.07216	1.094	1.045	0.2572	0.3426	-3.6228	0.05	0	0.01	0.59	0.57	0.55	0.01	0	0.05	0.55	0.57	0.59	0	0.01	0.05	0.57	0.57	0.55	0.58	0.57	0.55	-0.05	-0.03	-0.06
1	1	8	4	1	3	4	0.63	4.65306	5.14286	3.771	0.49	5.35	5.816	4.902	0.68	4.25	5.029	2.594	0.427	0.2241	0.5606	0.07	0.06	0.05	0.68	0.63	0.49	0.05	0.06	0.07	0.49	0.63	0.68	0.06	0.07	0.05	0.66	0.61	0.46	0.61	0.46	0.66	0.01	-0.02	-0.01
1	1	10	3	4	1	4	0.62	2.8	3.24194	2.079	0.75	3.0101	3.486	1.6	0.67	2.38776	2.682	1.781	0.1535	0.99	0.2352	0.07	0.08	0.16	0.67	0.62	0.75	0.07	0.16	0.08	0.67	0.75	0.62	0.08	0.07	0.16	0.65	0.59	0.7	0.58	0.7	0.65	0.03	0.09	-0.01
0	1	11	4	1	3	4	0.35	1.05051	1.11429	1.016	0.46	1.07071	1.109	1.038	0.35	1	1	1	-3.2495	-2.3297	-3.2487	0.01	0	0.02	0.35	0.35	0.46	0.02	0.01	0	0.46	0.35	0.35	0.01	0	0.02	0.35	0.35	0.45	0.34	0.45	0.35	-0.07	-0.05	-0.05
1	1	12	1	3	2	2	0.54	1.92784	2.13208	1.682	0.68	2.94898	3.379	2.063	0.59	2.47475	2.881	1.875	0.0914	0.6831	-0.1502	0.14	0.04	0.13	0.68	0.54	0.59	0.04	0.13	0.14	0.54	0.59	0.68	0.04	0.13	0.14	0.63	0.52	0.53	0.57	0.63	0.53	-0.01	0.06	0.06
1	1	13	1	3	2	2	0.55	3.14286	3.09434	3.2	0.44	3.26	3.182	3.321	0.56	2.89	2.964	2.795	-0.1037	-0.3145	0.0209	0.04	0.03	0.01	0.56	0.55	0.44	0.03	0.04	0.01	0.55	0.56	0.44	0.03	0.04	0.01	0.55	0.54	0.43	0.54	0.43	0.55	-0.02	-0.06	-0.04
1	1	14	2	3	1	2	0.65	4.64	5.36923	3.286	0.44	2.58333	2.738	2.463	0.54	4.64286	5.208	3.978	0.4144	-0.2351	0.3163	0.15	0.01	0.1	0.65	0.44	0.54	0.01	0.1	0.15	0.44	0.54	0.65	0.15	0.1	0.01	0.59	0.43	0.49	0.56	0.43	0.49	0.07	-0.04	0.03
1	1	15	1	4	3	4	0.49	5.37143	5.25714	5.486	0.54	4.94845	5.434	4.364	0.46	5.23	5.261	5.204	-0.136	0.3568	-0.029	0.02	0.02	0.01	0.46	0.54	0.49	0.01	0.02	0.02	0.49	0.54	0.46	0.01	0.02	0.02	0.45	0.53	0.48	0.49	0.53	0.45	-0.06	-0.03	-0.06
1	1	16	3	2	1	2	0.57	2.96	3.42105	2.349	0.68	3.64211	3.803	3.276	0.62	2.36735	2.475	2.189	0.7745	-0.0262	0.2242	0.02	0.04	0.05	0.57	0.62	0.68	0.04	0.05	0.02	0.62	0.68	0.57	0.02	0.04	0.05	0.56	0.6	0.66	0.57	0.66	0.6	-0.06	-0.02	-0.01
1	1	17	2	3	1	2	0.37	4.02041	3.94286	4.063	0.49	4.20833	4.391	4.04	0.56	4.91667	5.396	4.326	-0.3417	0.2366	0.4941	0	0	0.01	0.56	0.37	0.49	0.01	0	0	0.49	0.56	0.37	0	0	0.01	0.56	0.37	0.48	0.37	0.48	0.56	-0.05	-0.06	-0.08
1	1	18	3	1	4	4	0.56	3.44	3.67857	3.136	0.54	4.01	4.407	3.543	0.64	4.12121	4.397	3.639	0.2078	0.4912	0.2161	0.12	0.01	0.03	0.64	0.56	0.54	0.12	0.01	0.03	0.64	0.56	0.54	0.01	0.12	0.03	0.59	0.56	0.53	0.63	0.53	0.59	-0.04	-0.04	0.04
1	0	19	2	3	1	2	0.62	2.09184	2.33333	1.711	0.51	1.17391	1.17	1.178	0.53	1.3	1.226	1.383	-0.0726	-3.5964	-1.6577	0.03	0.07	0.03	0.51	0.62	0.53	0.03	0.03	0.07	0.51	0.53	0.62	0.07	0.03	0.03	0.49	0.59	0.52	0.57	0.49	0.52	0.02	-0.05	-0.04
1	1	22	4	1	3	4	0.71	6.52525	6.94366	5.464	0.74	6.20408	6.389	5.692	0.72	6.58586	6.972	5.607	0.4364	0.351	0.5116	0.11	0.08	0.15	0.71	0.74	0.72	0.08	0.11	0.15	0.74	0.71	0.72	0.11	0.15	0.08	0.67	0.72	0.67	0.71	0.72	0.67	0.03	0.03	0.08
0	1	23	2	1	3	2	0.5	1	1	1	0.61	1.5102	1.683	1.237	0.62	1.22222	1.361	1	-3.2495	-0.2659	-3.6379	0	0	0	0.61	0.5	0.62	0	0	0	0.61	0.5	0.62	0	0	0	0.61	0.5	0.62	0.5	0.61	0.62	-0.05	-0.08	-0.07
1	1	24	1	3	4	4	0.53	4.15464	4.44231	3.822	0.56	4.43	5.054	3.636	0.56	3.99	4.625	3.182	0.0315	0.1503	0.6467	0.04	0.06	0.01	0.53	0.56	0.56	0.04	0.01	0.06	0.53	0.56	0.56	0.04	0.01	0.06	0.51	0.53	0.56	0.49	0.53	0.56	-0.04	0.01	-0.06
1	1	25	4	3	1	4	0.31	3.37179	3.39286	3.36	0.51	4.46835	4.553	4.39	0.43	4.32558	4.575	4.109	-0.2065	0.0496	0.0485	0.01	0.01	0.01	0.51	0.43	0.31	0.01	0.01	0.01	0.51	0.43	0.31	0.01	0.01	0.01	0.51	0.42	0.3	0.3	0.51	0.42	-0.06	-0.07	-0.04
1	1	26	1	4	3	4	0.84	6.36	6.55952	5.313	0.88	7.86	8.023	6.667	0.86	7.08	7.279	5.857	0.7049	0.4963	0.7139	0.37	0.25	0.37	0.84	0.86	0.88	0.37	0.37	0.25	0.84	0.88	0.86	0.37	0.25	0.37	0.78	0.81	0.81	0.65	0.81	0.81	0.29	0.3	0.2
0	1	27	3	4	1	4	0.54	1.4	1.74074	1	0.55	1.63636	2.093	1.089	0.52	2.25253	2.981	1.447	-3.6228	-3.6018	-0.6141	0.07	0.04	0.12	0.55	0.54	0.52	0.12	0.07	0.04	0.52	0.55	0.54	0.04	0.12	0.07	0.52	0.52	0.45	0.57	0.52	0.45	-0.01	-0.01	0.05
1	1	28	3	1	4	4	0.79	6.57143	6.67949	6.15	0.73	4.83838	4.903	4.667	0.8	6.19388	6.321	5.7	0.0019	0.3651	0.4212	0.21	0.05	0.19	0.8	0.73	0.79	0.21	0.19	0.05	0.8	0.79	0.73	0.19	0.21	0.05	0.75	0.72	0.74	0.76	0.72	0.75	0.12	0	0.13
1	1	30	3	4	1	4	0.49	6.47475	7.20408	5.76	0.48	6.07447	6.2	5.959	0.61	5.50538	5.421	5.639	0.4874	0.0138	-0.0805	0.05	0.05	0.06	0.61	0.48	0.49	0.05	0.05	0.06	0.61	0.48	0.49	0.06	0.05	0.05	0.59	0.47	0.46	0.48	0.47	0.62	-0.01	0	-0.03
1	1	31	4	1	3	4	0.43	4.31	5.18605	3.649	0.55	5.40404	6.056	4.622	0.37	4.19	5.081	3.667	0.5443	0.5582	0.3358	0	0	0.03	0.55	0.37	0.43	0	0.03	0	0.55	0.43	0.37	0.03	0	0	0.54	0.37	0.42	0.41	0.55	0.37	-0.04	-0.08	-0.05
1	1	32	4	3	1	4	0.33	2.51515	2.60606	2.47	0.33	1.93	1.606	2.09	0.29	2.11111	2.345	1.981	0.3014	-0.9035	-0.2053	0	0	0	0.29	0.33	0.33	0	0	0	0.33	0.29	0.33	0	0	0	0.36	0.33	0.33	0.41	0.33	0.36	-0.07	-0.05	-0.08
1	1	33	1	2	3	2	0.49	2.92473	2.84444	3	0.56	3.62766	3.83	3.366	0.41	4.12632	4.15	4.109	-0.0561	0.438	-0.0745	0.03	0	0.05	0.41	0.49	0.56	0	0.05	0.03	0.49	0.56	0.41	0	0.03	0.05	0.39	0.49	0.54	0.51	0.54	0.39	-0.05	-0.02	-0.05
1	1	34	1	3	2	2	0.67	5.60606	6.10606	4.606	0.65	4.75	5.385	3.571	0.61	5.26531	5.817	4.395	0.4525	0.5619	0.5593	0.11	0.12	0.16	0.65	0.61	0.67	0.16	0.12	0.11	0.67	0.61	0.65	0.16	0.12	0.11	0.61	0.57	0.61	0.58	0.61	0.57	0.09	0.03	0.07
1	1	35	2	3	1	2	0.63	4.34043	4.9	3.353	0.59	1.25253	1.345	1.122	0.57	4.37363	4.698	3.921	0.242	1.6905	-0.071	0.08	0.09	0.03	0.63	0.57	0.59	0.03	0.09	0.08	0.59	0.57	0.63	0.08	0.09	0.03	0.6	0.53	0.58	0.6	0.58	0.53	0	-0.04	0.04
1	1	36	2	1	3	2	0.67	7.37755	7.60606	6.906	0.63	7.68687	8.19	6.806	0.65	6.72165	7.646	4.844	0.1456	0.4034	0.6549	0.23	0.16	0.12	0.65	0.63	0.67	0.16	0.12	0.23	0.63	0.67	0.65	0.12	0.23	0.16	0.55	0.56	0.63	0.71	0.56	0.55	0.05	0.11	0.15
1	1	37	3	1	4	4	0.73	6.33333	6.94203	4.778	0	6.6701	7.077	5	0.72	5.38272	5.484	5.053	0.7559	0.423	0.077	0.27	0.08	0.28	0.73	0.72	0.79	0.08	0.27	0.28	0.72	0.73	0.79	0.27	0.08	0.28	0.63	0.7	0.71	0.5	0.71	0.7	0.19	0.21	0.03
1	1	38	1	3	2	2	0.59	3.03125	3.08772	2.949	0.64	3.80808	4.19	3.139	0.68	4.0202	4.299	3.438	0.051	0.3897	0.7124	0.02	0.08	0.03	0.68	0.64	0.59	0.03	0.02	0.08	0.59	0.68	0.64	0.03	0.02	0.08	0.67	0.61	0.58	0.57	0.61	0.67	-0.04	0.03	-0.06
1	1	39	1	2	3	2	0.38	3.31915	3.27778	3.345	0.5	3.8	4.04	3.56	0.42	3.16162	3.548	2.877	0.0389	0.1843	0.348	0.04	0	0.01	0.5	0.38	0.42	0	0.04	0.01	0.38	0.5	0.42	0	0.01	0.04	0.48	0.38	0.41	0.38	0.48	0.41	-0.05	-0.04	-0.06
1	1	40	1	3	2	2	0.59	5.53933	5.82353	5.158	0.69	5.90909	6.232	5.167	0.76	5.92929	5.987	5.75	0.0073	0.1541	-0.1608	0.06	0.08	0.08	0.59	0.76	0.69	0.06	0.08	0.08	0.59	0.76	0.69	0.06	0.08	0.08	0.56	0.74	0.66	0.58	0.66	0.74	-0.02	0.01	0.03
1	1	41	1	2	3	2	0.62	4.31959	4.71186	3.711	0.63	3.81818	4.113	3.324	0.44	5.2551	5.488	5.073	0.3943	0.1871	0.1018	0.05	0.03	0.03	0.62	0.63	0.44	0.05	0.03	0.03	0.62	0.63	0.44	0.05	0.03	0.03	0.6	0.62	0.42	0.59	0.62	0.42	-0.03	-0.02	-0.04

## Sheet: DataLabelExplanations
Variable Name	Explanation of variable
DsubAErrorFilter	Filters out participants who did not use the entirety of the FOK ratings scale and therefore dsuba couldn't properly be calculated.
dsubaOutlierFilter	Filters out dsuba outliers
ID	Participant ID
StimSesh1	Stimulation during session 1	1 = left DLPFC	2 = Sham over left DLPFC	3 = right DLPFC	4 = Sham over Right DLPFC
StimSesh2	Stimulation during session 2	1 = left DLPFC	2 = Sham over left DLPFC	3 = right DLPFC	4 = Sham over Right DLPFC
StimSesh3	Stimulation during session 3	1 = left DLPFC	2 = Sham over left DLPFC	3 = right DLPFC	4 = Sham over Right DLPFC
Sham	Sham montage	2 = Sham over left DLPFC	4 = Sham over Right DLPFC
St1AvgRec	Proportion Correctly recognized - left DLPFC session
St1AvgFOK	Average FOK ratings - left DLPFC session
St1FOK_CorrRec	Average FOK ratings for correctly recognized trials - left DLPFC session
St1FOK_IncRec	Average FOK ratings for incorrectly recognized trials - left DLPFC session
St24AvgRec	Proportion Correctly recognized - sham session
St24AvgFOK	Average FOK ratings - sham session
St24FOK_CorrRec	Average FOK ratings for correctly recognized trials - sham session
St24FOK_IncRec	Average FOK ratings for incorrectly recognized trials - sham session
St3AvgRec	Proportion Correctly recognized - right DLPFC session
St3AvgFOK	Average FOK ratings - right DLPFC session
St3FOK_CorrRec	Average FOK ratings for correctly recognized trials - right DLPFC session
St3FOK_IncRec	Average FOK ratings for incorrectly recognized trials - right DLPFC session
St1da	metamemory monitoring accuracy (measured via dsuba) of non-recalled trials, indexed by recognition accuracy and FOK ratings - left DLPFC session
St2da	metamemory monitoring accuracy (measured via dsuba) of non-recalled trials, indexed by recognition accuracy and FOK ratings - sham session
St3da	metamemory monitoring accuracy (measured via dsuba) of non-recalled trials, indexed by recognition accuracy and FOK ratings - right DLPFC session
RecallA	Proportion Correctly recalled - Test Version A
RecallB	Proportion Correctly recalled - Test Version B
RecallC	Proportion Correctly recalled - Test Version C
RecA	Proportion Correctly recognized - Test Version A
RecB	Proportion Correctly recognized - Test Version B
RecC	Proportion Correctly recognized - Test Version C
RecallSesh1	Proportion Correctly recalled - Session 1
RecallSesh2	Proportion Correctly recalled - Session 2
RecallSesh3	Proportion Correctly recalled - Session 3
RecSesh1	Proportion Correctly recognized - Session 1
RecSesh2	Proportion Correctly recognized - Session 2
RecSesh3	Proportion Correctly recognized - Session 3
St1Recall	Proportion Correctly recalled - left DLPFC session
St3Recall	Proportion Correctly recalled - right DLPFC session
St24Recall	Proportion Correctly recalled - sham session
RecA nonrecalled	Proportion of non-recalled trials correctly recognized - Test Version A
RecB nonrecalled	Proportion of non-recalled trials correctly recognized - Test Version B
RecC nonrecalled	Proportion of non-recalled trials correctly recognized - Test Version C
St1recAcc nonrecalled	Proportion of non-recalled trials correctly recognized - left DLPFC session
St2recAcc nonrecalled	Proportion of non-recalled trials correctly recognized - sham session
St3recAcc nonrecalled	Proportion of non-recalled trials correctly recognized - right DLPFC session
St1recall Standardized	Proportion correctly recalled, standardized by test version - Left DLPFC session
St2recall Standardized	Proportion correctly recalled, standardized by test version - Sham session
St3recall Standardized	Proportion correctly recalled, standardized by test version - rightt DLPFC session
